# Supplementary material for: Factors Influencing Adherence to mHealth Apps for Prevention or Management of Noncommunicable Diseases: Systematic Review
Source: J Med Internet Res. 2022 May 25;24(5):e35371. doi: 10.2196/35371 (PMC9178451; doi:10.2196/35371)
Supplement: Multimedia Appendix 3 [file jmir_v24i5e35371_app3.xlsx]

## Sheet: Tabelle1
	General Study characteristics							Study Population Characteristics					Intervention characteristics								Factors influencing adherence relative to intended use				Information on app use
ID	Title of Publication	First Author	Year of Publication	Journal Name	Country	Study Design	Health Domain	Age	Gender	Type of Population	Type of Previous Diseases	Number of Participants	App Name	Smartphone Operating System	Type of mHealth App Offering	App Developer	Level of personal support	External Monetary Incentives and their value in U.S. dollars	Intervention Duration in Days	Effectiveness of the Intervention in Terms of Health Outcomes.	Intervention-related Factors (positive influence)	Intervention-related Factors (negative influence)	Patient-related factors (positive influence)	Patient-related factors (negative influence)	Intended Use	Intended Use (detailed)	Actual Use	Number of intended Intervention Interactions	Interactions/Duration = Frequency	Turnus	Adherence Score
						Preliminary Studies (Feasibility / Development / Pilot Trials) RCT Trials Pilot/ Feasibility RCTs Secondary Analysis (systematic review etc.) Mixed Method Studies Cohort Studies Observational Studies Others	NCD-Self-Management (Asthma, Diabetes, Cardiovascular Disease, Cancer, Medication Adherence), Mental Health (Anxiety, Depression, Multidisciplinary & others), Substance Use (Alcohol, Tobacco, Multidisciplinary & Others), Nutrition, Physical Exercise, Weight Loss, Mindfulness (including Breathing & Medidation) Multicomponent Lifestyle Interventions, Multi-Domain Reviews, Other NCDs	The mean age of participants in the intervention group (if no mean age of the intervention group was accessible, the mean age of the whole study population was taken)	Female to male ratio	clinical or general population (Severe Condition = yes or no)		The number of participants in the intervention group		universal, Android only, iOS only	publicly availalbe (= available code free/ commercially in the app stores) vs. study app (=app primarly used in study context, not commercially availalbe, TestFligt etc.)	private companies (software developing companies, independent developer, commercial use) vs. non-profit (e.g. research team, institutes etc.)	no personal support during the intervention (or only at the beginning/ onboarding), continuous personal support		Day Assumptions: 30 days a month, 7 days a week		Factors that have a positive impact on adherence and can be altered to some degree by the app distributors, for example the inclusion of certain app features	Factors that have a negative impact on adherence and can be altered to some degree by the app distributors, for example the inclusion of certain app features	Factors that have a positive impact on adherence and can hardly be influenced by the app distributor, for example user characteristics.	Factors that have a negative impact on adherence and can hardly be influenced by the app distributor, for example user characteristics).						daily or weekly intended use	The Adherence Score was defined as “adherence relative to intended use” and derived as the quantified ratio of intended use to actual use.
1	Randomized controlled pilot study testing use of smartphone technology for obesity treatment	Allen, Jerilyn K et al.	2013	Hindawi Publishing Corporation,Journal of Obesity	USA	Pilot/ Feasibility RCTs	Weight Loss	45.7667	0.78	Yes	overweight or obesity	50	Lose It!	universal	publicly available	private company	continuous personal support	no	182.5	yes	Personal contact and coaching beyond self-monitoring alone	n/a	n/a	n/a	activity completion	Diet SP entries (39) + physical activity SP entries (33)	Days of diet SP entries 23 of maximum 39: Adherence 23/39 = 58.974% Days of physical activities SP entries 9 from 33: adherence 9/33 = 27.27%	72	0.394521	weekly	0.431235
2	Efficacy of an m-Health Physical Activity and Sleep Health Intervention for Adults: A Randomized Waitlist-Controlled Trial	Murawski, Beatrice et al.	2019	American Journal of Preventive Medicine, published by Elsevier Inc	Australia	RCT Trials	Multicomponent Lifestyle Interventions	41.1	0.825	Yes	overweight or obesity	80	The Balanced App	n/a	publicly available	private company	no personal support during the intervention	no	84	yes	n/a	n/a	n/a	n/a	daily tracking	Daily tracking during the 84-day intervention period of at least one behavior.	Throughout the 84-day intervention period, participants (intervention group only) logged data for at least 1 of the 2 behaviors on an average of 38.2 (SD=30.09) days.	84	1	daily	0.454762
3	A feasibility study of a mobile app to treat insomnia	Aji, Melissa et al.	2020	TBM, Society of Behavioral Medicine	Australia	Pilot/ Feasibility RCTs	Other NCDs	40	1	Yes	Sleep Disorder	15	Prototype	universal	study app	non-profit	continuous personal support	no	21	yes	Ease of use, straightforward therapy directives	n/a	n/a	n/a	daily tracking	Using the sleep diary every night for 3 weeks (21 days)	19 days nightly sleep diaries entries on average	21	1	daily	0.90476
4	Smartphone based behavioral therapy for pain in multiple sclerosis (MS) patients: A feasibility acceptability randomized controlled study for the treatment of comorbid migraine and ms pain	Minen, Mia T et al.	2020	Elsevier, Multiple Sclerosis and Related Disorders	USA	Pilot/ Feasibility RCTs	Other NCDs	38.2	0.88	Yes	Other chronic precondition	43	RELAXaHEAD	universal	publicly available	non-profit	no personal support during the intervention	115	90	no	n/a	Technical problems	n/a	Increased practice demand (homework)	daily tracking	Completing daily headache diary for 90 days	For all study participants, data was entered into the daily diaries on average 49% (44/90) of the days.	90	1	daily	0.49
5	Development and Evaluation of a Mobile Intervention for Heavy Drinking and Smoking Among College Students	Witkiewitz, Katie et al.	2014	Psychology of Addictive Behaviors (American Psychological Association)	USA	Pilot/ Feasibility RCTs	Substance Use	20.5	0.277	Yes	Addiction (opioids, alcohol, tobacco)	32	BASICS-Mobile	universal	study app	non-profit	no personal support during the intervention	218	14	no	Greater “dose” of modules in the intervention9	n/a	n/a	n/a	daily activity completion	Completing random assessments	Over the 14 days of EMA for the daily monitoring and BASICS-Mobile conditions, 83.5% of random assessments (2105 out of 2520) were obtained.	14	1	daily	0.835
6	Pilot randomized controlled trial of a Spanish-language Behavioral Activation mobile app (¡Aptívate!) for the treatment of depressive symptoms among united states Latinx adults with limited English proficiency	Dahne, Jennifer et al.	2019	Elsevier, Journal of Affective Disorders	USA	Pilot/ Feasibility RCTs	Mental Health	36.05	0.667	Yes	Mental Health Problem	31	¡Aptívate!	iOS only	publicly available	non-profit	no personal support during the intervention	250	56	not applicable (acceptability and feasibility study)	n/a	n/a	n/a	local recruitement	daily usage	Using the app daily for 56 days	As indicated by analytics data, [...] 36.4% of participants used the app 56 or more times (i.e., at least once per day on average).	56	1	daily	0.364
7	Mobile-Application-Based Interventions for Patients With Hypertension and Ischemic Heart Disease: A Systematic Review	Choi, Jin Yi et al.	2020	The Journal of Nursing Research	South Korea	Secondary Analysis	NCD-Self-Management	n/a	n/a	n/a	n/a	n/a	n/a	n/a	n/a	n/a	n/a	n/a	n/a	n/a	n/a	n/a	Patients with hypertension	n/a	Systematic Review (n/a)	Systematic Review (n/a)	Systematic Review (n/a)	Systematic Review (n/a)	Systematic Review (n/a)	Systematic Review (n/a)	Systematic Review (n/a)
8	Adherence to a smartphone application for weight loss compared to website and paper diary: pilot randomized controlled trial.	Carter, Michelle Clare et al.	2013	Journal of Medical Internet Research	United Kingdom	Pilot/ Feasibility RCTs	Weight Loss	41.2	0.767	Yes	overweight or obesity	43	My Meal Mate	Android only	study app	non-profit	no personal support during the intervention	no	182.5	not applicable (acceptability and feasibility study)	n/a	n/a	Sense of responsibility, feeling of obligation	Dislike of study equipment	daily tracking	Daily recording of dietary intake for 6 months	Self-monitoring declined over time so that by 6 months only 7 participants (16% of the group) in the smartphone group had managed to record their dietary intake every day.	182.5	1	daily	0.16
9	ReMindCare App for Early Psychosis: Pragmatic Real World Intervention and Usability Study	Bonet, Lucia et al.	2020	Journal of Medical Internet Research	Spain	Preliminary Studies	Mental Health	32.1	0.27	Yes	Mental Health Problem	59	ReMindCare	universal	publicly available	non-profit	continuous personal support	no	577.917	yes	n/a	n/a	Inherent interest in the app	Patients with long history of treatment illness condition (e.g., chronic psychotic illness)	daily usage	Once patients enrolled in the study, they were encouraged to use the app as long as they remained in the program (maximum period of 5 years)	Days using app, mean (SD): 352.2 out of 578	577.917	1	daily	0.60943
10	Engagement with a behavior change app for alcohol reduction: Data visualization for longitudinal observational study	Bell, Lauren et al.	2020	Journal of Medical Internet Research	United Kingdom	Observational Studies	Substance Use	44	0.505	Yes	Addiction (opioids, alcohol, tobacco)	19233	Drink Less	n/a	publicly available	private company	no personal support during the intervention	no	615	not applicable (engagement visualisation study)	Daily push notifications1	n/a	n/a	n/a	weekly usage	Weekly usage as derived from author statements	On the basis of the observed pattern of engagement, 24.18% (4651/19,233) users were defined as engagers by the authors	87.86	0.142857	weekly	0.2418
11	The Use of a Smartphone App and an Activity Tracker to Promote Physical Activity in the Management of Chronic Obstructive Pulmonary Disease: Randomized Controlled Feasibility Study	Bentley, Claire L et al.	2020	JMIR Mhealth Uhealth.	United Kingdom	Preliminary Studies	Physical Exercise	68	0.579	Yes	Asthma & COPD	19	SMART-COPD	Android only	study app	non-profit	continuous personal support	no	78	no	n/a	n/a	Interest in technology Technical problems	Perceived lack of benefit Increased disease severity Low quality of life Symptoms of depression Poor access to transportation (reason for not participating and not completing the study) Attitude toward technology (use is perceived as daunting/overwhelming) Interruption of the normal routine	daily usage	Daily log-in to log daily exercise-load (step count, exercise type etc.)	App use per day 55 (71%) (as outlined in Table 5)	78	1	daily	0.71
12	Ibobbly mobile health intervention for suicide prevention in Australian Indigenous youth: A pilot randomised controlled trial	Tighe, Joseph et al.	2017	BMJ Open	Australia	Pilot/ Feasibility RCTs	Mental Health	27.48	0.65	Yes	Mental Health Problem	31	ibobbly	Android only	publicly available	non-profit	continuous personal support	no	56	no	acceptance and cultural appropriateness (willingness of participants to recommend the app to others in their networks) trusting relationships between users and provider	n/a	n/a	n/a	activity completion	Completion of a variety of activities	34 (85%) completed all activities (three self-assessments and three content modules)	6	0.107143	monthly	0.85
13	A Noninferiority Randomized Clinical Trial of the Use of the Smartphone-Based Health Applications IBDsmart and IBDoc in the Care of Inflammatory Bowel Disease Patients	McCombie, Andrew et al.	2020	Inflamm Bowel Dis	New Zealand	RCT Trials	Other NCDs	35.2	0.48	Yes	Other chronic precondition	53	IBDsmart vs. IBDoc	n/a	study app	private company	continuous personal support	no	365	not applicable (non-inferiority study)	n/a	Technical problems	n/a	Old age Low level of education Lack of acceptability or preceived usefulness	activity completion	Completing daily headache diary	For IBDsmart, 25 (50%) completed all readings, 9 (18%) completed 4, 7 (14%) completed 3, 1 (2%) completed 2, 7 (14%) completed 1, and 1 (2%) completed 0. Reasons patients reported not completing all IBDsmart indices varied (Supplementary Table 3). For IBDoc, 15 (30%) completed all readings, 14 (28%) completed 4, 6 (12%) completed 3, 2 (4%) completed 2, 6 (12%) completed 1, and 7 (14%) completed 0.	5	0.0136986	monthly	0.764
14	Feasibility, Acceptability, and Preliminary Efficacy of an App-Based Mindfulness-Meditation Program Among Older Adults	Mahlo, Leeann, and Tim D Windsor.	2020	The Gerontologist	Australia	Preliminary Studies	Mindfulness	70.85	0.891	No	None	46	Headspace	universal	publicly available	private company	no personal support during the intervention	38	30	mixed results	n/a	n/a	Old age the feel of the app of being interesting, enjoyable, valuable, and useful Intrinsic motivation8	n/a	activity completion	Daily meditation session for 30 days	Over the 30-day study period, participants completed an average of 24.57 Headspace sessions (SD = 12.25, range = 2–61).	30	1	daily	0.819
15	A mixed method observational study of strategies to promote adoption and usage of an application to support asthma self-management	Hui, Chi Yan et al.	2019	Journal of Innovation in Health Informatics	United Kingdom	Observational Studies	NCD-Self-management	n/a	0.87	Yes	Asthma & COPD	111	Prototype Asthma App	universal	publicly available	non-profit	no personal support during the intervention	no	30	not applicable (study of impact of app-features)	n/a	n/a	Personal invitation and recommendations from known and trusted people Perceived health benefits (e.g., by im-proving control over disease, providing prac-tical help managing symptoms, and increas-ing awareness of the disease) Sense of contributing to science	Recruitment via social media	daily usage	Retained daily use for 30 days	28% Retention rate for 30 day time window	30	1	daily	0.28
16	Effectiveness of an App and Provider Counseling for Obesity Treatment in Primary Care	Bennett, Gary G et al.	2018	American Journal of Preventive Medicine. Published by Elsevier Inc.	USA	RCT Trials	Weight Loss	50.7	0.38	Yes	overweight or obesity	176	Track	n/a	study app	non-profit	continuous personal support	no	365	yes	Data integration with dieticians and GPs Personaized Feedback	n/a	Rural population (increased phone dependency, as the primary and sole internet connection) Amplified accountability and reinforcements through personal environment	n/a	weekly tracking	Weekly self-monitoring	Intervention participants completed a median 93.2% (IQR, 54%−100%) of weekly self-monitoring.	52	0.142466	weekly	0.932
17	Patterns of use of smartphone-based interventions among latina breast cancer survivors: Secondary analysis of a pilot randomized controlled trial	Baik, Sharon H et al.	2020	JMIR CANCER	USA	Pilot/ Feasibility RCTs	NCD-Self-management	52.54	1	Yes	Cancer	78	My Guide vs. My Health	universal	study app	non-profit	continuous personal support	no	42	not applicable (study of the patterns of use)	Cultural tailoring	n/a	n/a	Active employment status (less private time)	weekly usage time	Using the app 2 hours per week	The mean weekly app use amounted to 86.58 minutes	6	0.142857	weekly	0.7215
18	Effects of a Mindfulness Meditation App on Subjective Well-Being: Active Randomized Controlled Trial and Experience Sampling Study	Walsh, Kathleen Marie et al.	2019	JMIR Ment Health	Canada	RCT Trials	Mindfulness	20.24	0.8	No	None	58	Wildflowers	iOS only	publicly available	private company	no personal support during the intervention	90	21	yes	Monitoring of mood and stress (increased self-awareness and acceptance of negative emotions)	n/a	n/a	n/a	daily activity completion	Daily completion of cognitive training and MT	cognitive training: 16 of 21 dh. 76.6% MT: 16.59 of 21 dh. 79%	21	1	daily	0.77595
19	A smartphone app to monitor mood symptoms in bipolar disorder: Development and usability study	Ryan, Kelly Ann et al.	2020	JMIR MENTAL HEALTH	USA	Preliminary Studies	Mental Health	46.46	0.73	Yes	Mental Health Problem	26	Prototype	Android only	study app	non-profit	no personal support during the intervention	160	28	yes	Self-monitoring and visualization features (e.g., symptom tracking and subsequent inclusion in medical decision making)	n/a	increased IQ	illness condition (e.g., increased overall mental health burden, increased mania-like symptoms)	daily tracking	Daily momentary assessment	Adherence rate to the daily momentary assessments is reported as 91% (of the 58 prompts completed)	58	2.07143	twice a day or more often	0.915
20	Feasibility and Efficacy of an mHealth Game for Managing Anxiety: "Flowy" Randomized Controlled Pilot Trial and Design Evaluation	Pham, Quynh et al.	2016	GAMES FOR HEALTH JOURNAL: Research, Development, and Clinical Applications	United Kingdom	Pilot/ Feasibility RCTs	Mental Health	n/a	0.419	Yes	Mental Health Problem	31	Flowy	universal	study app	non-profit	no personal support during the intervention	no	28	no	remote study measure obtainment	n/a	n/a	Technical issues iOS Platform	weekly usage	Trial adherence throughout the 4-week assessment period as measured by completion of weekly assessments	The number of participants who played ‘‘Flowy’’ per week peaked at baseline (20/31, 65 percent) and was lowest at Week 4 (8/31, 26 percent)	4	0.142857	weekly	0.435484
21	Influences on the uptake of and engagement with health and well-being smartphone apps: Systematic review	Szinay, Dorothy et al.	2020	Journal of Medical Internet Research	United Kingdom	Secondary Analysis	Multi-Domain Reviews	n/a	n/a	n/a	n/a	n/a	n/a	n/a	n/a	n/a	n/a	n/a	n/a	not applicable (systematic review)	Offering rewards Goal setting Completement with web access (Higher engagement rate with app + website compared to app-only or web-only.) Low cost of an app (Factor affecting acceptance) Coping games (Useful as distraction activities to cope with craving (smoking) or distress)). Self-monitoring	Statistical information, not conclusive: Useful as a behavioral reinforcement but not useful during ‘bad days’ with progress viewing evoking negative emotions / discouragement Reminders, not conclusive: Useful for people with busy schedules and for forgetfulness. Tailored health message = small increase in engagement. Not useful for behaviors with stigma (eg, alcohol), reminders would threaten th…	Social influence (Positive influence to use an app through healthcare professionals, friends and family, or by reading user reviews) Connections between app & health practitioner support Community networking Female gender Younger than 44 years Living in an urban area Good education level High income App awareness Established routine Interactivity and positivity of tone A personalized app Personal…	Cognitive overload Unmet expectations	Systematic Review (n/a)	Systematic Review (n/a)	Systematic Review (n/a)	Systematic Review (n/a)	Systematic Review (n/a)	Systematic Review (n/a)	Systematic Review (n/a)
22	Development and feasibility testing of a smart phone based attentive eating intervention.	Robinson, Eric et al.	2013	BMC Public Health	United Kingdom	Others	Nutrition	41.7	0.5833	Yes	overweight or obesity	12	The Attentive Eating Application	iOS only	study app	non-profit	continuous personal support	47	27.5	yes	n/a	n/a	Working at a university (higher appreciation of research)	n/a	daily tracking	Tracking of breakfast, lunch, and dinner	The mean number of episodes entered each day for the different meal types for breakfast was 0.7, for lunch was 0.5, for an evening meal was 0.6.	82.5	3	twice a day or more often	0.6
23	Professional dietary coaching within a group chat using a smartphone application for weight loss: A randomized controlled trial	Tanaka, Kiyoji et al.	2018	Journal of Multidisciplinary Healthcare	Japan	RCT Trials	Weight Loss	45.6	0.013	Yes	overweight or obesity	75	Wellness Coach	universal	publicly available	private company	continuous personal support	no	56	yes	Digital access 24/7 via app and providing data plan with no suppl. costs Friendly and regular reminders/ prompts	n/a	n/a	n/a	daily tracking	Photographing meals three times per day	The frequencies of photo uploads every 10 days per participant were 17 times (5.5–25.5 times) for the initial 10 days, 16 times (4–28 times) for days 11 to 20, 17 times (1–25 times) for days 21 to 30, 17 times (0–25 times) for days 31 to 40, 15 times (0–25.5 times) for days 41 to 50, and 3 times (0–18.5 times) for day 51 to the end of the program.	168	3	twice a day or more often	0.4881
24	Smartphone-delivered self-management for first-episode psychosis: The ARIES feasibility randomised controlled trial	Steare, Thomas et al.	2020	BMJ Open	United Kingdom	Pilot/ Feasibility RCTs	Mental Health	29.4	0.706	Yes	Mental Health Problem	20	My Journey 3	Android only	study app	non-profit	continuous personal support	no	365	no	Support through healthcare professionals	Lack of integration of healthcare professionals (e.g., no access)	n/a	Date privacy concerns	weekly usage	Using app at least once a week.	The median number of times My Journey 3 was used per participant during the trial was 16.5 .	52.1429	0.142857	weekly	0.3164
25	Preliminary outcomes of a digital therapeutic intervention for smoking cessation in adult smokers: Randomized controlled trial	Webb, Jamie et al.	2020	JMIR MENTAL HEALTH	United Kingdom	RCT Trials	Substance use	40	0.464	Yes	Addiction (opioids, alcohol, tobacco)	227	Quit Genius	universal	publicly available	private company	no personal support during the intervention	38.45	16	yes	Daily push notifications combination of in-app and human coaching keeping a diary, self-monitoring as well as a craving toolbox Education and CBT content	n/a	n/a	n/a	daily tracking	Daily tracking (for average 16 days after randomization)	12 diary entries (mean)	16	1	daily	0.75
26	Formative, multimethod case studies of learn to quit, an acceptance and commitment therapy smoking cessation app designed for people with serious mental illness	Vilardaga, Roger et al.	2019	Transl Behav Med.	USA	Mixed Method Studies	Substance use	45	0.5715	Yes	Mental Health Problem	9	LTQ	Android only	study app	non-profit	no personal support during the intervention	50	19.1429	yes	Keeping a diary, self-monitoring as well as a craving toolbox	n/a	n/a	n/a	daily tracking	Daily ecological momentary assessments (EMAs)	22% adherence according to table 2	19.1429	1	daily	0.22
27	Incorporating Behavioral Trigger Messages Into a Mobile Health App for Chronic Disease Management: Randomized Clinical Feasibility Trial in Diabetes	Sittig, Scott et al.	2020	JMIR Mhealth Uhealth	USA	Pilot/ Feasibility RCTs	NCD-Self-management	54.7	0.9	Yes	Diabetes	20	capABILITY	n/a	study app	non-profit	continuous personal support	no	63	yes	n/a	n/a	User self-efficacy (patients' belief in their own ability to manage their complex chronic health condition in the context of app use	n/a	Activity completion	Completion of behavioral tasks (155)	133 behavioral tasks completed	177	2.80952	twice a day or more often	0.751412
28	Influence of Personality on mHealth Use in Patients with Diabetes: Prospective Pilot Study	Su, Jingyuan et al.	2020	JMIR Mhealth Uhealth.	China	Pilot/ Feasibility RCTs	NCD-Self-management	56.07	0.3	Yes	Diabetes	46	DiaSocial	universal	publicly available	non-profit	no personal support during the intervention	7	84	yes	n/a	n/a	Diabetes and recent diabetes diagnosis Young age Low extraversion or increased introversion (more likely to use this app instead of a social network) High education level Openness to new experiences	n/a	daily usage	Daily usage for 84 days	usage on 17.1 days (975/57 - calculated from Multimedia Appendix 1)	84	1	daily	0.2036
29	Smartphone Technology and Text Messaging for Weight Loss in Young Adults: A Randomized Controlled Trial	Stephens, Janna D et al.	2017	J Cardiovasc Nurs.	USA	RCT Trials	Weight Loss	20	0.677	Yes	overweight or obesity	31	Lose it!	universal	publicly available	private company	no personal support during the intervention	25	90	yes	Increased accountability	n/a	n/a	n/a	daily tracking	Tracking exercise and diet every second day = Tracking one event per day	6 (21%) participants logged exercise on > 50% of days and 18 (62%) logged diet on > 50% of days	90	1	daily	0.415
30	Feasibility and preliminary efficacy of an m-Health intervention targeting physical activity, diet, and sleep quality in shift-workers	Oftedal, Stina et al.	2019	International Journal of Environmental Research and Public Health	Australia	Pilot/ Feasibility RCTs	Multicomponent Lifestyle Interventions	34.9	0.6	No	None	20	Balanced	universal	publicly available	private company	no personal support during the intervention	50	28	mixed results	Personalization, tailoring to individual needs and gamification Simple language information in audio-visual formats Motivation through involvement of healthcare professionals in the intervention	n/a	n/a	Shift working hours	daily tracking	Participants were encouraged to log daily by an automated push-notification from the app	The mean number of days logged [...] was 11.6 (10.6) days out of 28.	28	1	daily	0.414286
31	Short-Term Effectiveness of a Mobile Phone App for Increasing Physical Activity and Adherence to the Mediterranean Diet in Primary Care: A Randomized Controlled Trial (EVIDENT II Study)	Recio-Rodriguez, Jose I et al.	2016	Journal of Medical Internet Research	Spain	RCT Trials	Multicomponent Lifestyle Interventions	51.4	0.6	No	None	415	Prototype	n/a	publicly available	private company	no personal support during the intervention	no	91.25	no	n/a	n/a	n/a	n/a	prolonged usage	Using the mobile app for more than 60 days	In the app+counseling group, 56.8% (236/315) of participants used the mobile phone for more than 60 days.	2	0.0219178	monthly	0.568
32	OpenSIMPLe: A real-world implementation feasibility study of a smartphone-based psychoeducation programme for bipolar disorder	Hidalgo-Mazzei, Diego et al.	2018	Journal of Affective Disorders	Spain, UK, France, & Argentina.	Pilot/ Feasibility RCTs	Mental Health	36.59	0.632	Yes	Mental Health Problem	201	SIMPLe	universal	study app	non-profit	no personal support during the intervention	no	182.5	no	Self-monitoring and visualization features (e.g. Ability to add personally stressful events16; new methods for tracking mood state with interactive mood charts) Personalized crisis plan Variety of psychoeducational messages	Repetition and monotony of questions/tasks Lack of time for testing Technical problems	increased age	Perceived lack of utility App being an undesired reminder of one's condition	monthly use	Using the intervention for more than 5 consecutive months	According to their retention, 133 (66.2%) patients were classified as non-completers and 68 (33.8%) as completers.	6	0.0328767	monthly	0.338
33	Pragmatic randomised trial of a smartphone app (NRT2Quit) to improve effectiveness of nicotine replacement therapy in a quit attempt by improving medication adherence: Results of a prematurely terminated study	Herbec, Aleksandra et al.	2019	BCM	United Kingdom	RCT Trials	Substance use	32.1	0.375	Yes	Addiction (opioids, alcohol, tobacco)	16	NRT2Quit	iOS only	publicly available	non-profit	no personal support during the intervention	28.25	56	no	n/a	n/a	n/a	n/a	daily usage	Daily use for 56 days	days logged in (mean) IG = 5.1 days	56	1	daily	0.0911
34	Randomized controlled trial of OnTrack, a just-in-time adaptive intervention designed to enhance weight loss	Forman, Evan M et al.	2019	TBM	USA	RCT Trials	Weight Loss	47.2	0.84	Yes	overweight or obesity	119	OnTrack (OT)	iOS only	study app	non-profit	no personal support during the intervention	no	56	yes	Just-in-time interventions (more suitable to less flexible dietary interventions) Short daily intervention rhythm	n/a	n/a	n/a	daily tracking	Answering lapse trigger six times per day on a quasirandom schedule	Participants completed lapse trigger entry on 62.9% (SD = 28.11) of occasions on which they were signaled to do so.	336	6	twice a day or more often	0.629
35	PROutine: a feasibility study assessing surveillance of electronic patient reported outcomes and adherence via smartphone app in advanced cancer	Benze, Gesine et al.	2019	Annals of Palliative Medicine	Germany	Pilot/ Feasibility RCTs	NCD-Self-management	57	0.7	Yes	Cancer	40	MeQoL	n/a	study app	non-profit	no personal support during the intervention	no	99.5	yes	Adaptations to the needs of pa-tients (e.g., individualization of the content). Notifications or reminders at configurable and personalized times	n/a	n/a	n/a	daily tracking	Recording the degree of perceived distress (measure: NCCN Distress Thermometer®) on a daily basis	In the median daily reviews (defined as a day on which an active use of a MeQoL® component was recorded) were performed on 70 days (70%)	99.5	1	daily	0.7035
36	A New mHealth application to support treatment of sleep apnoea patients	Isetta, Valentina et al.	2017	Journal of Telemedicine and Telecare	Spain	Others	Other NCDs	56	0.22	Yes	overweight or obesity	60	APPnea	universal	publicly available	non-profit	no personal support during the intervention	no	42	n/a	n/a	n/a	n/a	n/a	daily tracking	Completing daily questionnaire for 6 weeks	Overall, participants used APPnea and completed the daily questionnaire for an average of 72% of the six weeks	42	1	daily	0.72
37	ACTsmart: Guided Smartphone-Delivered Acceptance and Commitment Therapy for Chronic Pain-A Pilot Trial	Gentili, Charlotte et al.	2020	Pain Medicine	Sweden	Pilot/ Feasibility RCTs	Other NCDs	44.3	0.88	Yes	Other chronic precondition	34	ACTsmart	n/a	study app	non-profit	continuous personal support	no	56	yes	Microinteractions	Rigorous alpha testing	n/a	n/a	activity completion	Completion of at least eight exercises or formulation of and reported behavior changes toward at least one value.	28/31 (90%) participants completed treatment according to the predefined criteria of completion of at least eight exercises and reported behavior changes toward at least one value	8	0.142857	weekly	0.9032
38	Alcohol Avoidance Training as a Mobile App for Problem Drinkers: Longitudinal Feasibility Study	Laurens, Melissa C et al.	2020	JMIR MHEALTH AND UHEALTH	Netherlands	Pilot/ Feasibility RCTs	Substance use	49.89	0.416	Yes	Addiction (opioids, alcohol, tobacco)	1082	Breindebaas	n/a	publicly available	private company	no personal support during the intervention	121	21	yes	Personalized and customized content Gamification (e.g., levels and rewards) Variation in app-appearance	n/a	Female gender Not-increased alcohol consumption Good education Decreased substance use Older age	Doubts of effectiveness Simple forgetfulness of the users	activity completion	Completing four or more sessions was considered adherent in this study.	Of the 410 posttest responders, 323 (78.8%) completed four or more sessions,.	4	0.190476	weekly	0.7878
39	Real-World Evidence of User Engagement With Mobile Health for Diabetes Management: Longitudinal Observational Study	Böhm, Anna-Katharina et al.	2020	JMIR MHEALTH AND UHEALTH	Germany & Denmark	Observational Studies	NCD-Self-management	50.39	0.5686	Yes	Diabetes	9051	Cornerstones4Care (C4C)	universal	publicly available	private company	n/a	no	180	not applicable (engagement sutdy)	Automated and passive data collection	Suboptimal matching to the needs of the users (users experience that the app does not exactly fit their needs) Many/high demands and tasks in the app Quick uptake of activities in the app after initiation	Increased age (older people may be motivated to apply their newly acquired skills)	n/a	daily activity completion	Daily activity for 180 days	User Activity Ration (denominator specified as 180 days = 0.14 (0.27) --> Adherence Score = 14 %	180	1	daily	0.14
40	A Mobile App Specifically Designed to Facilitate Exercise in Parkinson Disease: Single-Cohort Pilot Study on Feasibility, Safety, and Signal of Efficacy	Landers, Merrill R, and Terry D Ellis.	2020	JMIR MHEALTH AND UHEALTH	USA	Cohort Studies	Physical Exercise	62.1	0.7	Yes	Other chronic precondition	28	9zest	universal	publicly available	private company	no personal support during the intervention	no	84	not applicable (acceptability and feasibility study)	Behavior change techniques (BCTs)	Lack of direct contact/interaction	n/a	Privacy concerns	weekly usage time	Participants were encouraged to use the app on their phone or tablet for at least 150 minutes per week (eg, 3-5 days per week at 30-60 minutes each session) for 12 weeks.	As much as 12 of the 28 participants averaged more than 150 minutes of app usage per week. The remaining 16 participants averaged the following: 120-150 minutes (n=3), 90-120 (n=4), and <90 minutes (n=9).	12	0.142857	weekly	0.4286
41	Smartphone Cognitive Behavioral Therapy as an Adjunct to Pharmacotherapy for Refractory Depression: Randomized Controlled Trial	Mantani, Akio et al.	2017	Journal of Medical Internet Research	Japan	RCT Trials	Mental Health	40.2	0.57	Yes	Mental Health Problem	81	Kokoro-app	iOS only	study app	non-profit	continuous personal support	no	63	yes	n/a	n/a	n/a	n/a	activity completion	Completing 6 out of 8 sessions (one taking a week each to complete)	71 of 81 participants (88%) completed at least six of eight sessions.	6	0.0952381	monthly	0.8765
42	Feasibility and efficacy of a digital CBT intervention for symptoms of Generalized Anxiety Disorder: A randomized multiple-baseline study	Miller, Christopher B et al.	2020	Journal of Behavior Therapy and Experimental Psychiatry	United Kingdom & USA	RCT Trials	Mental Health	43	0.9524	Yes	Mental Health Problem	21	DaylightTM	universal	publicly available	private company	no personal support during the intervention	252	31.3333	not applicable (acceptability and feasibility study)	n/a	n/a	n/a	n/a	activity completion + daily tracking	(1) Completion of the 4 core modules AND (2) daily usage	(1) completion of modules: on average paricipants completed 3.43 modules => 85.75% or 76% (16/21) completed all modules of the intervention (2) daily usage: A total of 1491 daily anxiety ratings were provided by 21 participants, representing a 97% completion rate (out of 1540 possible as- sessments).	77.3333	2.46809	twice a day or more often	0.912841
43	Feasibility of the mobile mindfulness-based stress reduction for breast cancer (mMBSR(BC)) program for symptom improvement among breast cancer survivors	Lengacher, Cecile A et al.	2018	Psychooncology	USA	Others	Mindfulness	57	1	Yes	Cancer	15	mMBSR	iOS only	study app	non-profit	no personal support during the intervention	no	42	not applicable (acceptability and feasibility study)	Possibility to carry out the intervention at home in privacy	too much requested practice time Little/no new content and ideas	n/a	n/a	daily usage time	Daily log-ins: Participants were asked to practice formally and informally for 15 to 45 minutes per day and to record practice time on the iPad	8/12 participants practiced more than 20 minutes per day.	42	1	daily	0.666667
44	Efficacy of a transdiagnostic cognitive-behavioral intervention for eating disorder psychopathology delivered through a smartphone app: a randomized controlled trial	Linardon, Jake et al.	2020	Psychol Med	Australia	RCT Trials	Nutrition	28.93	0.94	Yes	overweight or obesity	197	Break Binge Eating	universal	publicly available	private company	no personal support during the intervention	no	56	yes	Enrolment methods with personal contact	n/a	Individualized pace approach thanks to the app	Online recruitment of users	activity completion	Completion of modules	The majority of participants downloaded the app immediately after randomization (n = 167; 85%). The percentage who completed each of the Modules and the total number of Module views were: Module 1 (n = 123 completed; 62%; M views = 7.95, s.d. = 4.80); Module 2 (n = 63 completed; 32%; M views = 18.96, s.d. = 49.91); Module 3 (n = 32 completed; 16%; M views = 3.74, s.d. = 5.27); Module 4 (n = 19 co…	4	0.0714286	monthly	0.488579
45	Cognitive behavioral therapy using a mobile application synchronizable with wearable devices for insomnia treatment: A pilot study	Kang, Seung-Gul et al.	2017	J Clin Sleep Med	Korea	Pilot/ Feasibility RCTs	Other NCDs	45.1	0.632	Yes	Sleep Disorder	19	Prototype	Android only	study app	non-profit	continuous personal support	no	28	yes	Easy access Reduced chance of losing data (e.g., paper diaries are lost more frequently) Reminder option as well as notifiactions	n/a	n/a	n/a	daily tracking	Daily log-ins to log sleeping data for 28 days	The study participants made entries in their sleep diary on 24.3 ± 3.8 days each month (28 days).	28	1	daily	0.867857
46	Use of a Smartphone-Based Mobile App for Weight Management in Obese Minority Stroke Survivors: Pilot Randomized Controlled Trial With Open Blinded End Point	Ifejika, Nneka L et al.	2020	JMIR Mhealth Uhealth	USA	Pilot/ Feasibility RCTs	Weight Loss	54.4	0.47	Yes	Cardiovascular disease	17	Lose It!	universal	publicly available	private company	continuous personal support	no	180	no	Digital access 24/7 via app and providing data plan with no suppl. costs	n/a	n/a	Depression Diagnosis	daily tracking	Daily diet entry for 180 days	In the smartphone group, adherence to 1 self-monitored diet entry per day was 35% (6/17) at day 180.	180	1	daily	0.3529
47	Identifying and Evaluating User Requirements for Smartphone Group Fitness Applications	Luhanga, Edith T et al.	2018	IEEE Xplore	Japan	Mixed Method Studies	Physical Exercise	26.8	0.3044	No	None	23	My Fitness Team	universal	study app	non-profit	continuous personal support	no	28	yes	Targeted and tailored informationen Competitions and challenges App features (like exercise plans, nutrition suggestions) Customizable and tailored push notifications/ prompts Social comparison and inter-group competition				activity completion	Completion of challenges	Participants completed an average of 17.65 (63.04%) challenges.	28	1	daily	0.6304
48	A mobile social networking app for weight management and physical activity promotion: Results from an experimental mixed methods study	Laranjo, Liliana et al.	2020	Journal of Medical Internet Research	Australia	Mixed Method Studies	Multicomponent Lifestyle Interventions	23.58	0.51	No	None	55	fit.healthy.me	n/a	study app	non-profit	no personal support during the intervention	no	182.5	no	Competition through social comparison (with more active participants in terms of physical activity) Personalization, tailoring to individual needs and gamification	Social comparison (with people who have a higher BMI)	Goal agreement	Lack of motivation or engagement from other individuals Negative emotions associated with self-monitoring during periods of weight gain	activity completion	Completion of final session	In total, 45 out of 55 participants returned for the final session (n=45, 82% retention rate).	1	0.00547945	monthly	0.8182
49	Using Mobile Apps to Assess and Treat Depression in Hispanic and Latino Populations: Fully Remote Randomized Clinical Trial	Pratap, Abhishek et al.	2018	Journal of Medical Internet Research	USA	RCT Trials	Mental Health	34.9	0.771	Yes	Mental Health Problem	1040	EVO iPST HTips	iOS only	publicly available	private company	no personal support during the intervention	75	28	no	Apps based on evidence-based problem-solving therapy Daily health tips for overcoming depressed mood Reward structure (e.g., through personalized illustrations of study progress, personal encouragement)	n/a	Time delays causing waiting time	hispanic/latino origin privacy concerns low income	weekly tracking	Daily assessment for 4 weeks	Overall participation in the study decreased by approximately 50% from week 1 to week 4	4	0.142857	weekly	0.5
50	Impact of a mobile phone and web program on symptom and functional outcomes for people with mild-to-moderate depression, anxiety and stress: A randomised controlled trial	Proudfoot, Judith et al.	2013	BMC Psychiatry	Australia	RCT Trials	Mental Health	39	0.7	Yes	Mental Health Problem	242	myCompass	n/a	publicly available	private company	no personal support during the intervention	no	49	yes	n/a	n/a	n/a	n/a	activity completion + daily tracking	Self-monitoring for 49 days tiwce a day and completion of 2 modules.	Participants in the intervention group self-monitored an average of 49 times and the mean number of modules completed was 1.6.	51	1.04082	daily	0.65
51	Pattern of active and inactive sequences of diabetes self-monitoring in mobile phone and paper diary users	Padhye, Nikhil S, and Jing Wang.	2015	Annual International Conference of the IEEE Engineering in Medicine and Biology Society	USA	Secondary Analysis	NCD-Self-management	58.9	0.69	Yes	Diabetes	10	Lose It!	universal	publicly available	private company	continuous personal support	no	150	mixed results	Automated and passive data collection Customized, automatic reminders/notifications	n/a	n/a	n/a	daily tracking	Daily glucose measurements	Adherence Rates are derived from Table 1	600	4	twice a day or more often	0.64075
52	Evaluation of the Tobbstop Mobile App for Smoking Cessation: Cluster Randomized Controlled Clinical Trial	Pallejà-Millán, Meritxell et al.	2020	JMIR Mhealth Uhealth	Spain	RCT Trials	Substance use	48.8	0.513	Yes	Addiction (opioids, alcohol, tobacco)	284	Tobbstop	iOS only	study app	non-profit	continuous personal support	no	90	yes	Personalized and customized content	n/a	Young age Minimum of digital skills	n/a	daily usage	Using the app for at least 90 days and accessing the app at least 90 times	26 of the 187 participants fulfilled the criteria	90	1	daily	0.139
53	Feasibility and Usability Pilot Study of a Novel Irritable Bowel Syndrome Food and Gastrointestinal Symptom Journal Smartphone App	Zia, Jasmine et al.	2016	Clinical and Translational Gastroenterology	USA	Pilot/ Feasibility RCTs	Other NCDs	35	0.73	Yes	Other chronic precondition	17	Prototype	iOS only	study app	non-profit	no personal support during the intervention	no	14	not applicable (acceptability and feasibility study)	n/a	n/a	n/a	n/a	daily tracking	Daily completion and 24-h compliance rates ≥ 50% for both meal and GI symptom journal entries	Seventy-three percent (8/11) of participants met app’s feasibility thresholds	49	3.5	twice a day or more often	0.7273
54	Effects of a long-term smartphone-based self-monitoring intervention in patients with lipid metabolism disorders	Steinert, Anika et al.	2020	Assistive Technology, The Official Journal of RESNA	Germany	Others	Other NCDs	52.6	0.19	Yes	Other chronic precondition	100	My Therapy	universal	publicly available	private company	no personal support during the intervention	no	365	not applicable (usage study)	n/a	n/a	Older age	Lack of acceptability or preceived usefulness Lack of time Health problems Lack of motivation	prolonged usage	Continued use of the mHealth App	52.5% of the participants (21/40) continued to use the app over the full duration of the study.	2	0.00547945	monthly	0.525
55	Anxiety, Incentives, and Adherence to Self-Monitoring on a Mobile Health Platform: A Naturalistic Longitudinal Cohort Study in People With Headache	Seng, Elizabeth K et al.	2018	Headache	USA	Cohort Studies	Multicomponent Lifestyle Interventions	39	0.883	Yes	Other chronic precondition	1561	Curelator Headache	iOS only	publicly available	private company	no personal support during the intervention	no	90	not applicable (adherence-factors study)	n/a	n/a	Old age generally increased investment in a treatment	n/a	daily tracking	Entering any amount of diary data on 90 separate days after registration.	Of the 1,561 participants, 505 completed 90 days of self-monitoring (32.4%).	90	1	daily	0.324
56	Compliance and Utility of a Smartphone App for the Detection of Exacerbations in Patients With Chronic Obstructive Pulmonary Disease: Cohort Study	Rodriguez Hermosa, Juan Luis et al.	2020	JMIR MHEALTH AND UHEALTH	Spain	Cohort Studies	NCD-Self-management	66.51	0.216	Yes	Addiction (opioids, alcohol, tobacco)	116	Prevexair	universal	study app	non-profit	continuous personal support	no	180	yes	Personalization Tracking features such as exercise tracking, monitoring of weight, food intake Easy access and handling	n/a	n/a	Higher BMI Depression Diagnosis Low education level	daily tracking	Recording daily respiratory symptoms in the app for 180 days.	Overall compliance in recording data daily in the app was 66.6% (120/180)	180	1	daily	0.6667
57	Smartphone-based ecological momentary assessment (EMA) in psychiatric patients and student controls: A real-world feasibility study	Porras-Segovia, Alejandro et al.	2020	Journal of Affective Disorders	Spain	Pilot/ Feasibility RCTs	Mental Health	37.5	0.7137	Yes	Mental Health Problem	1709	MEmind App vs. eB2	universal	study app	non-profit	no personal support during the intervention	no	48.9	not applicable (acceptability and feasibility study)	n/a	Repetition and monotony of questions/tasks	Suicidal patients	n/a	daily tracking	Answering questions during 2 months of follow-up.	Over the two months of follow-up, participants answered a total of 45,267 questions out of the 66,540 that were asked, accounting for an overall compliance rate of 68.03% .	48.9	1	daily	0.6803
58	Which Components of a Smartphone Walking App Help Users to Reach Personalized Step Goals? Results From an Optimization Trial	Kramer, Jan-Niklas et al.	2020	ann. behav. med. (2020)	Switzerland	Others	Physical Exercise	41.73	0.5766	No	None	274	The Ally App	universal	study app	non-profit	no personal support during the intervention	10	56	yes	n/a	n/a	n/a	n/a	daily activity completion	Completing coping-planning exercices and self-monitoring prompts	Response rates to intervention conversations varied between 40.6% for coping-planning exercises and 55.4% for self-monitoring prompts.	56	1	daily	0.48
59	Randomized trial of a smartphone mobile app to improve symptoms and adherence to oral therapy for cancer	Greer, Joseph A et al.	2020	JNCCN	USA	RCT Trials	NCD-Self-management	52.85	0.505	Yes	Cancer	91	prototype	universal	study app	non-profit	no personal support during the intervention	no	280.458	no	n/a	n/a	n/a	n/a	weekly tracking	Completing weekly symptom reports (40 weeks)	On average, patients assigned to the mobile app intervention completed 14.70 (SD, 14.12) symptom reports during the study.	40.0655	0.142857	weekly	0.3669
60	Using Mobile Health Technology to Deliver a Community-Based Closed-Loop Management System for Chronic Obstructive Pulmonary Disease Patients in Remote Areas of China: Development and Prospective Observational Study	Deng, Ning et al.	2020	Journal of Medical Internet Research	China	Observational Study	NCD-Self-management	61.82	0.08	Yes	Asthma & COPD	56	prototype	universal	study app	non-profit	continuous personal support	no	182.5	yes	Timely feedback from health care providers Easy access and handline	n/a	n/a	Low smartphone literacy	daily tracking	The authors defined compliance as the ratio of actual frequency of records to the prescribed number of records for the PEF, CAT scale, PHQ-9 scale, and GAD-7 scale	91.1% among non-dropouts with 17 out of 56 being completely non-adherent	52.1429	0.285714	weekly	0.634446
61	Mindfulness On-The-Go: Effects of a Mindfulness Meditation App on Work Stress and Well-Being	Bostock, Sophie et al.	2019	J Occup Health Psychol. 2019 February	United Kingdom	RCT Trials	Mindfulness	36	0.6	No	None	128	Headspace	universal	publicly available	private company	no personal support during the intervention	no	56	yes	n/a	n/a	Old age	n/a	activity completion	Completing 45 meditation sessions.	Participants completed an average of 16.6 meditation sessions	45	0.803571	daily	0.368889
62	A Mobile Health Mindfulness Intervention for Women With Moderate to Moderately Severe Postpartum Depressive Symptoms: Feasibility Study	Avalos, Lyndsay A et al.	2020	Journal of Medical Internet Research	USA	Pilot/ Feasibility RCTs	Mindfulness	30.9	1	Yes	Mental Health Problem	27	Headspace	universal	publicly available	private company	no personal support during the intervention	25	42	not applicable (acceptability and feasibility study)	Automatic, interactive progress-tracking	n/a	n/a	n/a	daily usage	Using the app at least every second day.	Of the 27 women who enrolled in the study, 9 (33%) practiced meditation for at least half of the days during the 6-week study period	21	0.5	daily	0.3333
63	The Use and Effectiveness of Mobile Apps for Depression: Results From a Fully Remote Clinical Trial	Arean, Patricia A et al.	2016	Journal of Medical Internet Research	USA	RCT Trials	Mental Health	33.9	0.789	Yes	Mental Health Problem	626	EVO iPST HTips	universal	publicly available	private company	no personal support during the intervention	20	84	not applicable (acceptability and feasibility study)	n/a	n/a	racial/ethnic minorities background	high baseline depression or anxiety high baseline anxiety being married	daily usage	Daily app usage on 6 days of the week for 12 weeks.	Those who used their app at least once used it on average 10.78 times.	72	0.857143	daily	0.1497
64	Social networks for improving healthy weight loss behaviors for overweight and obese adults: A randomized clinical trial of the social pounds off digitally (Social POD) mobile app	Hales, Sarah et al.	2016	International Journal of Medical Informatics	USA	RCT Trials	Weight Loss	48.4	0.85	Yes	overweight or obesity	26	Social POD vs. Calorie Counter	Android only	study app	non-profit	no personal support during the intervention	10	84	yes	Friendly and regular reminders/ prompts Newsfeed with social component	n/a	Positive expectations Prior experience with mHealth apps	n/a	daily usage	Using app daily for 84 days	Average total days of reported app use (out of a possible 84 days in the study) was significantly greater for the experimental group (50.7 ± 25.0 days(95% CI: 40.1, 61.2)	84	1	daily	0.603571
65	Feasibility and Efficacy of the Addition of Heart Rate Variability Biofeedback to a Remote Digital Health Intervention for Depression	Economides, Marcos et al.	2020	Applied Psychophysiology and Biofeedback (2020)	Finland & USA	Preliminary Studies	Mental Health	34.3	0.813	Yes	Mental Health Problem	96	Meru Health	universal	publicly available	non-profit	no personal support during the intervention	no	56	yes	Increase in intervention components (to help maintain participants’ attention and reduce fatigue) in-session feedback with gamification-elements	n/a	Female gender long study duration (fatigue, boredom)	long study duration (fatigue, boredom)	daily activity completion	Daily meditations and CBT/BAT exercises	Enhanced Meditations: 34.3 / 56 (8 weeks) = 61.25% CBT/BAT Exercises: 34/ 56 (8 weeks) = 60.71%	112	2	twice a day or more often	0.609821
66	Integrating a smartphone–based self–management system into usual care of advanced CKD	Ong, Stephanie W et al.	2016	Clin J Am Soc Nephrol 11 (the American Society of Nephrology)	Canada	Preliminary Studies	Other NCDs	59.4	0.45	Yes	Other chronic precondition	45	prototype	Android only	study app	non-profit	continuous personal support	no	182.5	mixed results	Regular clinic visits complementary to the digital intervention Blood pressure (BP) and test results feature Automatic transfer of BP readings	n/a	n/a	n/a	bi-weekly tracking	Measuring BP twice in the morning and evening for 2 days every 2 weeks (8 readings per week)	The average number of clinical BP readings (second of two taken at each sitting) was 4.5+-0.8 per week.	52.1429	0.285714	weekly	0.5625
67	Reminders make people adhere better to a self-help sleep intervention	Horsch, Corine et al.	2017	Health Technol. (2017) 7:173–188	Netherlands	Preliminary Studies	Multicomponent Lifestyle Interventions	35	0.67	Yes	Sleep Disorder	45	prototype	Android only	study app	non-profit	no personal support during the intervention	no	21	not applicable (adherence study)	Reminders and push-notifications	n/a	n/a	Technical difficulties when using the app	daily tracking	Completing daily diary	In the no reminder condition a median of 4 (IQR = 6) filled in diaries per week was found, and a median of 0 (IQR = 6) performed relaxation exercises were done. In the self-set reminder condition in median of 6 (IQR = 2) was found for the diaries, and a median of 1 (IQR = 3) for the relaxation exercise. In the COM-B condition a median of 7 (IQR = 3) filled in diaries was found, and a median of 1 …	21	1	daily	0.809524
68	Efficacy of the Digital Therapeutic Mobile App BioBase to Reduce Stress and Improve Mental Well-Being Among University Students: Randomized Controlled Trial	Ponzo, Sonia et al.	2020	Journal of Medical Internet Research	United Kingdom	RCT Trials	Mental Health	19.9	0.625	Yes	Mental Health Problem	130	BioBase	Android only	publicly available	private company	no personal support during the intervention	63.93	29	yes	Self-monitoring and visualization features (dashboards with info on activity, sleep quality, mood trend, heart rate etc.)				daily usage	Using app on a daily basis for at least 5 min	Participants engaged with the app 21.9 of 29 days on average.	29	1	daily	0.7552
69	A Novel Mobile Phone App (OncoFood) to Record and Optimize the Dietary Behavior of Oncologic Patients: Pilot Study	Orlemann, Till et al.	2018	Journal of Medical Internet Research	Germany	Pilot/ Feasibility RCTs	Nutrition	58.4	0.488	Yes	Cancer	12	OncoFood	Android only	study app	non-profit	no personal support during the intervention	no	28	yes	Easy operation, app-handling Matching, user-friendly and personalizable app functions (like for example overview feature of daily goal, recipe suggestions, lookup sections, camera or photo-taking function, Barcode scanning)	n/a	n/a	n/a	daily tracking	Daily nutritional tracking	Averages of 7.5 protocols per patient were completed during the 28 day intervention period	28	1	daily	0.2679
70	Testing the efficacy of a multicomponent, self-guided, smartphone-based meditation app: Three-armed randomized controlled trial	Goldberg, Simon B et al.	2020	Journal of Medical Internet Research	USA	RCT Trials	Mindfulness	42.76	0.8475	No	None	128	Healthy Minds Program (HMP)	universal	publicly available	private company	no personal support during the intervention	25	28	no	n/a	n/a	n/a	n/a	daily usage	Daily use for 28 days	Average utilization was 10.52 days.	28	1	daily	0.3757
71	An app for supporting older people receiving home care - usage, aspects of health and health literacy: a quasi-experimental study	Göransson, Carina et al.	2020	BMC Medical Informatics and Decision Making	Sweden	Preliminary Studies	Multicomponent Lifestyle Interventions	86	0.647	Yes	Cardiovascular disease	24	Interaktor	n/a	study app	non-profit	no personal support during the intervention	no	91.25	no	Easy usability (especially for older people) Relevant health information Motivation through involvement of healthcare professionals in the intervention	n/a	Trust in healthcare professionals Old age	n/a	activity completion	Submitting weekly health reports	"The median usage of the app as intended was 96%."	23.4681	0.257185	weekly	0.96
72	Factors related to sustained use of a free mobile app for dietary self-monitoring with photography and peer feedback: retrospective cohort study.	Helander, Elina et al.	2014	Journal of Medical Internet Research	Finland	Cohort Studies	Nutrition	n/a	n/a	No	None	n/a	Eatery	iOS only	publicly available	private company	n/a	no	172	not applicable (adherence study)	Positive peer-feedback, high level of feedback on initiation	n/a	High degree of dietary preferences First time app-usage on weekdays or in the morning/ day-time Time/cognitive capacity devoted on initiation First time app-usage on weekends (poorer diet quality, higher kcal intake leads to less incentive to track with the app)		activity completion	Taking at least 10 pictures with a usage period longer than 7 days	4895/189770 fulfilled the criteria of active participants	10	0.0581395	monthly	0.0257944
73	Impact of a Mobile Phone App to Increase Vegetable Consumption and Variety in Adults: Large-Scale Community Cohort Study	Hendrie, Gilly A et al.	2020	Journal of Medical Internet Research	Australia	Cohort Studies	Nutrition	48.2	0.8471	No	None	12777	VegEZE	iOS only	publicly available	non-profit	no personal support during the intervention	no	21	yes	Matching, user-friendly and personalizable app functions (like for example overview feature of daily goal, recipe suggestions, lookup sections, camera or photo-taking function, Barcode scanning)	n/a	Female gender Old age	Achievement of defined goals (users are less dependent on the app once their goal has been achieved) Usage behavior becomes routine (making other mechanics necessary)	daily usage	Using the app each day	On average, participants actively used the app for 6.3 days out of the 21 days of the challenge.	21	1	daily	0.3
74	A Smartphone-Based Health Care Chatbot to Promote Self-Management of Chronic Pain (SELMA): Pilot Randomized Controlled Trial	Hauser-Ulrich, Sandra et al.	2020	Journal of Medical Internet Research	Switzerland	RCT Trials	Other NCDs	42.97	0.86	Yes	Other chronic precondition	59	SELMA (painSELfMAnagement)	universal	publicly available	non-profit	no personal support during the intervention	no	56	not applicable (acceptability and feasibility study)	Personalization	Static flow of interaction	n/a	n/a	activity completion	Responsding to chatbot conversations	The average adherence ratio was 71% (SD 20%) with 200 (SD 58.45) conversations initiated by SELMA in the intervention group	3.38983	0.0605327	monthly	0.71
75	A mobile just-in-time adaptive intervention for smoking cessation: Pilot randomized controlled trial	Hébert, Emily T et al.	2020	Journal of Medical Internet Research	USA	RCT Trials	Substance use	48.8	0.535	Yes	Addiction (opioids, alcohol, tobacco)	56	Smart-T2 (Smart-Treatment) vs. QuitGuide	Android only	study app	non-profit	continuous personal support	230	91	no	Education and CBT content General advice (for quitting) Features for stress and mood management	Monotony of the app as well as repeated surveys	n/a	n/a	daily tracking	Completing prompted daily diary and random EMAs	Over the study period, participants completed a total of 2384 prompted daily diary and 7688 prompted random EMAs, with an overall compliance rate of 84.0%.	170.712	1.87595	twice a day or more often	0.84
76	A Social Networking and Gamified App to Increase Physical Activity: Cluster RCT	Edney, Sarah M et al.	2020	American Journal of Preventive Medicine	Australia	RCT Trials	Physical Exercise	41.9	0.7385	Yes	overweight or obesity	301	prototype	universal	publicly available	private company	no personal support during the intervention	no	100	no	Behavior-self-monitoring (step calendar use) Gamified features (for example social features or leaderboards)	n/a	n/a	n/a	daily tracking	Tracking steps for 100 days	The Active Team group logged steps on an average of 72 days	100	1	daily	0.72
77	Characteristics and Usage Patterns Among 12,151 Paid Subscribers of the Calm Meditation App: Cross-Sectional Survey	Huberty, Jennifer et al.	2019	Journal of Medical Internet Research	USA	Others	Mindfulness	48.6	0.8017	No	None	12151	Calm	universal	publicly available	private company	no personal support during the intervention	99	349.488	not applicable	Automatic, interactive progress-tracking Use of the application in the evening (fewer barriers, does not require additional time or motivation)	n/a	Physical health diagnosis complementary to physical health diagnosis Positive expectation towards the app	n/a	daily usage	Using the app on a daily basis	Participants used the app 5 or more times per week (60.03%, 7281/12,129), with 27.45% (3330/12,129) using 3 to 4 times per week and 12.52% (1518/12,129) using 1 to 2 times per week.	349.488	1	daily	0.678621
78	Feasibility of a Smartphone-enabled Cardiac Rehabilitation Program in Male Veterans With Previous Clinical Evidence of Coronary Heart Disease	Harzand, Arash et al.	2018	American Journal of Cardiology (Am J Cardiol .)	USA	Pilot/ Feasibility RCTs	NCD-Self-management	65	0	Yes	Cardiovascular disease	21	Movn Rehab	universal	publicly available	private company	continuous personal support	no	84	not applicable (acceptability and feasibility study)	Easy data sharing / communication between user & coach Dashboard (allowing remote montioring of the patient)	n/a	n/a	Lack of technical experience with smartphones Increased age	weekly usage	Completing the program	13 (61.9%) out of 21 patients completed the intervention including a follow-up visit and exit interview	12	0.142857	weekly	0.619
79	User Engagement and Attrition in an App-Based Physical Activity Intervention: Secondary Analysis of a Randomized Controlled Trial	Edney, Sarah et al.	2019	Journal of Medical Internet Research	Australia	RCT Trials	Physical Exercise	42	0.738	Yes	overweight or obesity	301	Active Team	universal	publicly available	private company	n/a	no	100	not applicable (user engagement study)	Gamified features (for example social features or competitions and challenges) Customizable and tailored push notifications/ prompts	n/a	Old age Healthy BMI	n/a	daily usage	Accessing the app on a daily basis	By day 91, 31.2% (44/141) of the gamified [...] group were accessing the app daily.	91	0.91	daily	0.3121
80	My diabetes coach, a mobile app⇓based interactive conversational agent to support type 2 diabetes self-management: randomized effectiveness-implementation trial	Gong, Enying et al.	2020	Journal of Medical Internet Research	Australia	RCT Trials	NCD-Self-management	55.4	0.473	Yes	Diabetes	93	My Diabetes Coach (MDC)	universal	study app	non-profit	continuous personal support	no	365	no	Game-based elements Human-like app characteristics	n/a	n/a	n/a	weekly tracking	Weekly recordings of blood glucose in the app	Participants who kept recording their blood glucose in the app dropped from 78% (n=73) to 23% (n=21).	52.1429	0.142857	weekly	0.23
81	Smartphone-based ecological momentary assessment for Chinese patients with depression: An exploratory study in Taiwan	Hung, Shan et al.	2016	Asian Journal of Psychiatry	Taiwan	Preliminary Studies	Mental Health	37.9	0.63	Yes	Mental Health Problem	59	iHOPE	universal	publicly available	non-profit	no personal support during the intervention	no	56	not applicable (acceptability and feasibility study)	Offline app functionality / data plan independency	Lack of immediate feedback	Competition effect of other applications	High baseline depression or anxiety	daily tracking	Tracking data once daily for 8 weeks	Mean days of active use (i.e. at least one EMA was completed) were 10.8 (SD = 12.3).	56	1	daily	0.192857
82	Daily collection of self-reporting sleep disturbance data via a smartphone app in breast cancer patients receiving chemotherapy: a feasibility study	Min, Yul Ha et al.	2014	Journal of Medical Internet Research	South Korea	Pilot/ Feasibility RCTs	NCD-Self-management	45	1	Yes	Cancer	38	prototype	universal	study app	non-profit	continuous personal support	no	90	not applicable (acceptability and feasibility study)	Notifications or reminders at configurable and personalized times Absence of study lag time	n/a	High self-efficacy	Female gender and currently employed	daily tracking	Tracking Symptoms via the App (over a 90-day period)	The overall rate of compliance was 45.0% (according to author)	90	1	daily	0.45
83	Mobile Phone-Delivered Cognitive Behavioral Therapy for Insomnia: A Randomized Waitlist Controlled Trial	Horsch, Corine Hg et al.	2017	Journal of Medical Internet Research	Netherlands	RCT Trials	Lifestyle	39	0.61	Yes	Sleep Disorder	74	Sleepcare	Android only	study app	non-profit	no personal support during the intervention	no	49	n/a	Reminders and push-notifications	n/a	n/a	n/a	activity completion + daily tracking	Completing more than 35 diaries and relaxation exercises	Number of diaries filled out: 29.1 (16.4) times/49 (59%) Number of relaxation exercises performed: 10.8 (12.0) times/49 (22%)	72	1.46939	daily	0.554167
84	Individual differences in regulatory mode moderate the effectiveness of a pilot mHealth trial for diabetes management among older veterans	Dugas, Michelle et al.	2018	Plos One	USA	Pilot/ Feasibility RCTs	NCD-Self-management	67.8925	n/a	Yes	Diabetes	24	DiaSocial	Android only	study app	non-profit	continuous personal support	270	91	no	n/a	n/a	n/a	n/a	daily usage	Using the app daily for 13 weeks	Days app used mean = 66.26	91	1	daily	0.728132
85	Preventing depression using a smartphone app: a randomized controlled trial	Deady, Mark et al.	2020	Psychological Medicine (Cambridge University Press)	Australia	RCT Trials	Mental Health	40.2	0.276	No	None	1131	HeadGear	universal	publicly available	private company	no personal support during the intervention	200	30	yes	n/a	n/a	n/a	n/a	daily tracking	Completing 30 challenge days	Table 1 reports an average of 9.09 (10.08) challenge days completed	30	1	daily	0.303
86	Can Malaysian young adults report dietary intake using a food diary mobile application? A pilot study on acceptability and compliance	Chen, Yoke San et al.	2017	Nutrients 2017, 9	Malaysia	Pilot/ Feasibility RCTs	Nutrition	22	0.8929	No	None	28	Prototype	Android only	study app	non-profit	continuous personal support	no	7	not applicable (acceptability and feasibility study)	Matching, user-friendly and personalizable app functions (like for example overview feature of daily goal, recipe suggestions, lookup sections, camera or photo-taking function, Barcode scanning) Guidance and in-app tutorial Customized reminders Entertaining functions (particularly Incentives and rewards) Social networking motivation factors	n/a	Young age Technical problems	n/a	daily tracking	Tracking food and beverage consumption for 7 days	On average, dietary intake was recorded for 5.9 days with an average of 4.8 meal data entries per day for each participant.	21	3	twice a day or more often	0.842857
87	Remote Dietary Counseling Using Smartphone Applications in Patients With Stages 1-3a Chronic Kidney Disease: A Mixed Methods Feasibility Study	Chang, Alex R et al.	2020	Journal of Renal Nutrition, Vol 30, No 1 (January), 2020: pp 53-60 53	USA	Pilot/ Feasibility RCTs	Nutrition	64.7	0.31	Yes	Other chronic precondition	16	Vibrent vs. MyFitnessPal	n/a	study app	private company	continuous personal support	100	56	not applicable (acceptability and feasibility study)	n/a	n/a	Technical problems	n/a	daily tracking	Daily tracking of dietary data	Among the 7 Vibrent users, all participants logged at least 75% of the total days, and 5 parparticipants entered complete dietary data >98% of the days.	56	1	daily	0.914286
88	Impact of 12-month smartphone breathing meditation program upon systolic blood pressure among non-medicated stage 1 hypertensive adults	Chandler, Jessica et al.	2020	International Journal of Environmental Research and Public Health	USA	RCT Trials	Mindfulness	46.5	0.513	Yes	Cardiovascular disease	16	Tension Tamer vs. SPCTL	universal	study app	non-profit	no personal support during the intervention	no	365	not applicable (acceptability and feasibility study)	In-app audio and video guide tutorials Immediate feedback Summarizing graphs or charts (allows comparison over weeks/months)	n/a	n/a	n/a	activity completion	Completing two 15-min daily sessions for the first month, decrease to two 10-min daily sessions for months 2 and 3, and then decrease to 5-min sessions for the remainder of the 12-month trial.	Mean adherence to protocol was 69.8% after 12 months (Table 4)	730	2	twice a day or more often	0.698
89	The efficacy of a brief app-based mindfulness intervention on psychosocial outcomes in healthy adults: A pilot randomised controlled trial	Champion, Louise et al.	2018	PLOS One	USA	Pilot/ Feasibility RCTs	Mindfulness	40.17	0.448	No	None	39	Headspace	universal	publicly available	private company	no personal support during the intervention	n/a	30	yes	n/a	n/a	n/a	n/a	daily usage	Engaging with the app on a daily basis	Participants reported engaging with the app an average of 6.21 + 11.66 times.	30	1	daily	0.595667
90	Engagement in an interactive app for symptom self-management during treatment in patients with breast or prostate cancer: Mixed methods study	Crafoord, Marie-Therése et al.	2020	Journal of Medical Internet Research	Sweden	Mixed Method Studies	NCD-Self-management	59.5	0.5	Yes	Cancer	150	Interaktor	universal	study app	non-profit	no personal support during the intervention	no	126	not applicable (engagement study)	Persuasive design Frequent, continuous exchange or telecoaching with healthcare professionals		Advanced age High education level Being married or living with a partner	Memory impairment Increased feeling of illness High baseline comorbitities	daily tracking	Reporting symptoms daily on weekdays during treatment (90 days)	The median adherence percentage to daily symptom reporting was 83% according to the author	90	0.714286	daily	0.83
91	Smart Data Collection for the Assessment of Treatment Effects in Irritable Bowel Syndrome: Observational Study	Weerts, Zsa Zsa R M et al.	2020	JMIR MHEALTH AND UHEALTH	Netherlands	Observational Studies	Other NCDs	34	0.778	Yes	Other chronic precondition	189	PERSUADE	universal	study app	non-profit	no personal support during the intervention	no	70	not applicable (engagement study)	n/a	n/a	Simultaneous use of other technical devices by user	High anxiety score	daily tracking	Completing daily digital symptom diary	The mean adherence rate was 87.9% according to the author	70	1	daily	0.879
92	Get with the program: Adherence to a smartphone app for smoking cessation	Zeng, Emily Y et al.	2016	Addictive Behaviors 63 (2016) 120–124	USA	Pilot/ Feasibility RCTs	Substance use	38.4	0.78	Yes	Addiction (opioids, alcohol, tobacco)	99	Prototype	universal	study app	non-profit	n/a	no	60.8333	not applicable (engagement study)	Personalized and customized content Keeping a diary, self-monitoring as well as a craving toolbox	n/a	n/a	Lower initial acceptance for cravings	activity completion	Completing all four program components.	24% of users were fully adherent according to the author	4	0.0657534	monthly	0.24
93	HabitWorks: Development of a CBM-I Smartphone App to Augment and Extend Acute Treatment	Beard, Courtney et al.	2020	2021 Association for Behavioral and Cognitive Therapies. Published by Elsevier Ltd	USA	Preliminary Studies	Mental Health	35	0.63	Yes	Mental Health Problem	14	HabitWorks	iOS only	study app	non-profit	continuous personal support	430	91.25	not applicable (acceptability and feasibility study)	Personalization Personalized notificaitons/ reminders Feedback with graphics interchange format (GIF) (Postex-ercise feedback was presented alongside an encouraging GIF image (e.g., famous actor giving a thumbs-up) representing people with diverse ages and ethnoracial backgrounds.)	n/a	n/a	n/a	activity completion	Completing HabitWorks daily during acute treatment [≥5 sessions]	11/14 participants completed HabitWorks according to author	5	0.0547945	monthly	0.7857
94	Cognitive and Behavioral Skills Exercises Completed by Patients with Major Depression During Smartphone Cognitive Behavioral Therapy: Secondary Analysis of a Randomized Controlled Trial	Furukawa, Toshi A et al.	2018	JMIR MENTAL HEALTH	Japan	RCT Trials	Mental Health	40.2	0.57	Yes	Mental Health Problem	81	Kokoro	iOS only	study app	non-profit	no personal support during the intervention	no	63	not applicable (exploratory study)	Increase in intervention components (to help maintain participants’ attention and reduce fatigue) %-Calculator (diff. Socratic questions, and more specific demand of self-reflection) “Nice!” voting button (analog to Facebook’s ‘like’-button, creating an atmosphere of a therapeutic community)	n/a	n/a	n/a	activity completion	Completing 8 sessions	7 Sessions completed on average	8	0.126984	monthly	0.875
95	Cell phone intervention for you (CITY): A randomized, controlled trial of behavioral weight loss intervention for young adults using mobile technology	Svetkey, Laura P et al.	2015	Obesity Symposium CLINICAL TRIALS AND INVESTIGATIONS	USA	RCT Trials	Weight Loss	29.2	0.689	Yes	overweight or obesity	122	CITY (CP)	Android only	study app	non-profit	continuous personal support	no	730	no	Personal contact and coaching beyond self-monitoring alone Behaviour-Change-Technique elements Customization	n/a	n/a	n/a	daily tracking	Daily weight tracking	4 self-weighings a week on average in 0-6 months, 3.3 self-weighings a week on average in 7-12 months, 2.1 self-weighings a week on average in 13-24 months,	730	1	daily	0.410714
96	A Lower Leg Physical Activity Intervention for Individuals With Chronic Venous Leg Ulcers: Randomized Controlled Trial	Kelechi, Teresa J et al.	2020	JMIR MHEALTH AND UHEALTH	USA	RCT Trials	Other NCDs	64.9	0.585	Yes	Other chronic precondition	24	FOOFIT+	iOS only	study app	non-profit	continuous personal support	75	42	not applicable (acceptability and feasibility study)	n/a	n/a	Female gender	n/a	daily tracking	Tracking exercise 3 times per day at leas 85% of times	2/12 participants in the Footfit group and 6/12 participants in the Footfit+ group were adherent according to the authors	107.1	2.55	twice a day or more often	0.333333
97	A pilot evaluation of a smartphone application for workplace depression	Collins, Daniel A J et al.	2020	International Journal of Environmental Research and Public Health	Australia	Pilot/ Feasibility RCTs	Mental Health	38.96	0.679	Yes	Mental Health Problem	81	Anchored	universal	study app	non-profit	no personal support during the intervention	40	30	not applicable (acceptability and feasibility study)	User-friendly and visually engaging app design (e.g., accessibility through large fonts or improved navigation through refined home screen with highlighting of important app elements and challenge flow)	n/a	n/a	Lack of time	daily activity completion	Completing daily tasks	20.9% of participants completed all 30 challenge days	30	1	daily	0.209
98	Improving patient engagement in self-measured blood pressure monitoring using a mobile health technology	Kaplan, Alan L et al.	2017	Health Information Science and Systems	USA	Observational Studies	NCD-Self-management	49	0.36	Yes	Cardiovascular disease	5115	Hello Heart	iOS only	publicly available	private company	no personal support during the intervention	no	56	yes	Frequent and in-depth app interactions of users through gamification (such as personalized feedback and reward system)	n/a	High clinical need	n/a	weekly tracking	Measuring and recording BP on a weekly basis	At 8 weeks following application download 1098 (21%) were still recording BP	8	0.142857	weekly	0.21
99	A Spanish pillbox app for elderly patients taking multiple medications: randomized controlled trial.	Mira, José Joaquín et al.	2014	Journal of Medical Internet Research	Spain	RCT Trials	Medication Adherence	70.9	0.41	Yes	Other chronic precondition	51	ALICE	universal	study app	non-profit	no personal support during the intervention	no	91.25	yes	n/a	n/a	n/a	n/a	activity completion	Responding to medication reminders (31.383 in total)	Patients responded to 28.090 (89.51%) medication reminders	615.353	6.74359	twice a day or more often	0.8951
